# Supplementary material for: Conflicting genomic signals affect phylogenetic inference in four species of North American pines
Source: AoB Plants. 2016 Apr 8;8:plw019. doi: 10.1093/aobpla/plw019 (PMC4866652; doi:10.1093/aobpla/plw019)
Supplement: Additional Information [file supp_plw019_plw019supp_data_files2.txt]

#NEXUS

[
Article title: Conflicting genomic signals affect phylogenetic inference in four species of North American pines
Supporting Information - Dataset S1. Multiple alignment in NEXUS format.
]

BEGIN DATA;
  DIMENSIONS NTAX=5 NCHAR=7485;
  FORMAT DATATYPE=DNA
  GAP=-
  ;
MATRIX
[1] Piec
ATTNGTATTGCTNTGAGAGAGTAGCGGAATTCGCAGACAGACCCTGTCTGATCGATGGGG
CGACAGACAGAACTTATTGCTTTTCAGAGGTGGAACTAATTTCTCGCAAGGTCGCTGCCG
GTCTGGCGAAGCTCGGGTTGCAGCAGGGGCAGGTTGTCATGCTTCTCCTTCCGAATTGCA
TCGAATTTGCGTTTGTGTTCATGGGGGCCTCTGTCCGGGGCGCCATTGTGACCACGGCCA
ATCCTTTCTACAAGCCGGGCGAGATCGCCAAACAGGCCAAGGCCGCAGGCGCGCGCATCA
TAGTTACCCTGGCAGCTTATGTTGAGAAACTGGCCGATCTGCAGAGCCACGATGTGCTCG
TCATCACAATCGATGATGCTCCCAAGGAAGGTTGCCAACATATTTCCGTTCTGACCGAAG
CCGACGAAACCCAATGCCCGGCCGTGAAAATCCACCCGGACGATGTCGTGGCGTTGCCCT
ATTCTTCCGGAACCACGGGGCGCGGCTGTTGAAACGGCAGCAGAAGAAAAGGGTGAAGAG
ATTTTGGCCCAGGAAGAAACACCAGCTGAAGTTCCAGAAGAAAACATTGCATCAGTGGAA
GAGAGTGCTGTTGAAGAAGCAGAGAGTGCTGTTGAAGAAGCAAAGCCGGCTGAAGCAGTT
CCCGTTGAAGAGAAGACCGAGGGTGACGATAAGGCTGAAGAATAAAAGAATGGCTATGGG
AAACAAATAAATAAAATGTCTGTATGCATCATTTGGGGATGTTAGGGTTGATGCTCAAAA
CTTATATAATAGTATGGTAAAAAACTGTTTCCTAAGGCTCAAGCGAGAGCTTGGACTATG
GCACTGCCCAGTTCCAGGGTTTAATTTATCATTTTGGTTACTGAGATTGCATAATGCACA
GTTTTCTTAGTAGGCACAGTGAACCACCCCGAGATTCAGCAGAAGATCCGCGCCGAGCTG
GACGCTGTAATCGGGCGGGGCGTCCCCTTGACGGAGCCGGACACTACCAAATTGCCCTAC
CTCCAAGCCGTGGTCAAAGAAACCCTGCGTCTCCACATGGCGATTCCCCTGCTTGTGCCT
CACATGAACCTTCACCAGGCCAAGCTCGGCGGCTACGACATTCCGGCCGAGAGCAAAATA
CTGGTGAATGCCTGGTTTCTGGCCAACAATCCCGAGTGGTGGGAGAAACCCGAGGAATTT
ATTCCCGAGAGGTTTCTGGGAGAAGAGAAGATTGAAGCCAGCGGGAACGATTTCAGATTC
CTACCATTCGGCGTTGGAAGGAGGAGCTGCCCTGGAATTATCTTGGCTCTGCCAATCCTG
GCTCTGGCGCTTGGAAGGCTGGTTCAGAACTTTGAGCTGCTGCCTCCGCCTGGGCAATCC
AAGGTGGATGTGACAGAGAAAGGAGGGCAATTCAGCCTGCACATTCTCAACCACTCCGTT
GTTGTGGGTTTTCAGCCCAATGAAGCATTTCGGCATGACAGAGCCCGGGAAGAAATGTGG
GATTTTGGGTTTAGGAGGCGTGGGGCACATGGGTGTCAAGATTGCCAAAGCCTTTGGACT
TCACGTAACGGTTATCAGTTCGTCTGATAAAAAGAAAGAAGAAGCCATGGAAGTCCTCGG
CGCCGATGCTTATCTTGTTAGCAAGGATACTGAAAAGATGATGGTGCGCCAATTTAATTC
GATAACATTGTTTCTTTGCTTCATATCAGCAATGGGTATAGTATGAATCCCTCTGGTTTG
CTAATCTTGTAGAGTGGATCCGTTGTGTTGCAGGAAGCAGCAGAGAGCCTAGATTACATA
ATGGACACCATTCCAGTTGCTCATCCTCTGGAACCATATCTTGCCCTTCTGAAGACAAAT
GGAAAGCTAGTGATGCTGGGCGTTGTTAGTCTATACTCATTTGTACAATTTGTGCAACAT
TACTAAT------------------------------TGAAAATTTAGTATTTAGTAGTT
AGTTAAATTGAATGACAGAGACACCAGTTCTATTTAGTCAATTTCTGGCTAGACAGAGTA
TTTGCAAATTTCAACAATATTTTAATCTGATTAAAGCAGGCTGATTGCTTGCTATCTCGG
TCGATATTGACTCGGGATTAGCGACATACAATGCGTCAAATCATGCGAGAAATTCTAAAA
TTTTGCTGTGAATAATATTTTATGTTTCCGTTGCAGCTTGGATGGATCTATGGATCAGTC
ACAGAGGACATTCTGACTGGATTCAAGATGCACACTCGAGGCTGGCGGTCCATTTACTGT
ATGCCCAAACGAGCAGCATTCAAAGGGTCTGCTCCAATCAATCTATCAGACCGTTTGAAC
CAGGTGTTGCGTTGGGCTTTGGGATCAGTAGAAATTTTCATGAGCAGACATTGCCCAATC
TGGTATGGCTATGGGGGAGGTCTGAAATGGCTTGAAAGATTTGCCTATATCAACACCATT
GTCTATCCATTCACCTCTCTTCCACTCATTGCCTATTGCACACTTAATCAACAATGGATT
TCAGTCATGGGGTCCTCTCTTGGGTAAGCTTTTCTTTGCATTCTGGGTCATTGTGCACCT
GTATCCTTTCCTCAAGGGTCTCATGGGCAGGCAGAACCGAACACCCACCATCGTGGTTAT
TTGGTCAATTCTGCTGGCATCTGTTTTCTCTCTTTTCTGGGTAAGAATTGATCCTTTCTT
GAGTAAGGTTAAAGGCCCAGATACTAAACAATGTGGCATCAACTGCTGATTTCTTTGATA
TTCAACTTTCAATCTTCTGGAAGAGAGTAATGATAACAACAGGAAAACTCAGAGATCAAT
GCGAAGATTGTGAATGAAGATGAATGGCTTCTGGGCATGGAACTCGGGAATTTCTCCTGC
CTTCCCATGGCTATGAAGGCAGCCATTGAGCTCGATGTCCTCCAAATCATAGCAAATGCC
GGCAATGGCGTCCAGCTCTCGCCCAGACAAATCGTTGCCCACATTCCGACCACGAACCCC
GATGCTGCCATTACACTTGATCGGATACTCAGAGTGTTAGCCAGCCATTCGGTTCTGAGC
TGCTCTGTGACCACGAACGAGAATGGCAACGCCGAGAGGCTCTATGGCCTCACTCCTCTC
TGCAAATATCTTGTCAAGAACCAGGATGGAGTTTCTCTGGCTCCATTGGTGTTGATGAAT
CAAGATAAGGTGTTGATGGAGTCCTGGTATTATCTCAAGGACGCGGTGCTGGATGGTTCC
CAGCCATTCACCAAAGCCCATGGAATGAATGCGTTCGAGTACCCAGCCATGGACCAGAGA
TTCAACCGGGTTTTCAACCGGGGAATGTCTGAGCATTCTACCATGTTGATGAACAAGATT
CTGGATACTTANNNNNNNNNNNNNNNNNNNNNNNAATTGGTGGATGTGGGAGGAGGAGTT
GGGTCGACTCTCAATCTCATAGTCTCTAAGTATCCCCACATTTCAGGAATCAACTTTGAC
ATGCCCCATGTGGTGGTCGATGCTCCTCACTATCCAGGTAAAGCTGAATCCCCATTTTTC
AACCATTGAAATTAAAA--------------------TGTTGTCTCTGTGTATTTGACCA
AATCTGGTTAATGTGTGTTTGTTCAGCTGTGAAACATGTGGGTGGAGACATGTTTGATAG
CGTACCAAGTGGCCAAGCTATCTTTATGAAGGTATGGCAATGAATTTCTGGTGTTGGGGA
GCTTCATATGAAAATTGAGATTGGATGAATGGACAGAGACCTTACTGTATCTATCAATGT
TGTTTGATTGCAGTGGATCCTGCATGATTGGAGCGATGATCATTGCTTGAGGCTTTTGAA
GAATTGTCACAAGGCATTGCCAGAGAAAGGGAAAGTGATTGTGGTGGACACCATTCTCCC
TGTTGCTGCAGAGACATCTCCCTATGCTCGCCAGGGGTTTCATATAGATCTGTTGATGTT
GGCGTACAATCCAGGTGGCAAGGAGCGCACAGAGCAAGAATTTCGAGATTTGGCTAAGGA
GGTGGGATTTGCAGGTGGCGTTAAACCTGTATGTTGTGTCAATGGAATGTGGGTTATGGA
ATTCCACAAGTAACTCTGAGTTGATGTCACTAGATTGATCTTCATTATATGATCCAATTA
CCATCTGCAGAGACTGTGCCTGAGCACCAGGACCGCGGTCTGTTCGGTCTCTTTGGAAAG
AAGGAAGAGGAGACAAAGCAGGGCGATCACATTAAGCCGCCTGCTTCCACCCACACTCAG
ACTCAGACTCAGACT------------CCGGACGCTCATCTTTATCCAACTAATCCCCCG
CACGGTGCTGTAGTAAACCAGCCGCATGCCCAGGGTTACGGCCACGGTCACGCGGGGCAA
GTCACAGCTGCGGAAGCTGAGAAACAGCAGCACACTGGTTTACTGGGAAAGCTTCACCGC
ACAAACAGCTCCAGCTCCAGCTCTAGCTCTGTAAGTCTCTCTCTCTCTTTCTTACTGTGT
GATCTCTTTTTATTCCTTGCT----TGGTTGGTTGATAATGCAGTTGTGAATGTGTATTA
TAATTGCAGTCGAGCGATGAAGAGGGAGGGAAGAAAAAAGAAGGGGGGAGGAAGAAGAAA
GGTCTGAAGGACAAGGTCAAGGAAAAGCTCCCTGGTGAGCACCAGGCTTCTTCAGATGCC
CATGGGCACGCACATTTTCTGGGGGCAGTGATGGTGCTTTCAGAAAGGATACAACTCAAT
GGGTGGCGCGCGTTAACCATTACAAGACATTGGTACCTGATCTTGGAACAGATAAAATCA
GAAATGTTATGGATATGAACACTCTTTATGGTGGTTTTGCTGCAGCACTGATAAATGATC
CTCTGTGGGTCATGAATGTGGTTTCCTCTTATGGTCTAAATTCCTTGAATGTTGTTTATG
ACCGAGGACTAATTGGTACATATAATGACTGGTAAGGTGCTTTCTCTCGATGGTTTGATT
GGGCAATCTGGTGTGCTAAACACCATTATCTTCGCTAATACTTGAGCTTGTGTTGTTCAG
GTGTGAGGCATTTTCAACCTATCCAAGAACATATGATCTCCTACATGTTGATGGTCTTTT
CAGTGCAGAAAGTCACAGGTAGGTACATAGTTTTCTATCAAGTGGTGATAAATGTTGGTT
TTTTAATCCTGGTTACCTTGAATGAGGAAAAAGTACATACTTGATTATTGATTATGTGTA
TTTTGTCAAACAGATGTGAGATGAAATATGTGTTGTTGGAAATGGACCGTATATTAAGAC
CTGCTGGCTATGTCATAATGCGTGAATCACCCCATTTTGTGAATAGTGTCAAGAATCTAG
CCACAGGCATGAGATGGAATTGCCACCAGAGGGACACTGAGGATGCTAAGAATGGGGATC
AAAAACTTCTCATTTGTCAGAAAAAGGATTGGAGGTCTTCAAAAGCTGCTTCTGAATGAT
AAATAAAACCTTAAAATTTCAAGGCCCCTATTCCTATTTTATGCCAATCAATC--ACTAC
TTGATGAACAAGGGATACAAGCTTGTTACAAGTGGGACAGAAAATCATCTAGTTCTGTGG
GATCTCCGGCCAATTGGACTGACTGGTAAGAACATTTAACCTTGACTCACGTGCAATCTG
TAATTTGAAAATACTCTGGTTAATTTGTTTTACTTCATTTATTAAGAACTTTGGAATCCT
TAATAGAAATATGCAATCAATTATTTGCTTATTGCAGGAAATAAGGTGGAGAAAGTGTGT
GACCTGTGTAATATAACAATCAACAAGAATGCAGTTTATGGTGACAGTAGTGCTCTGTCC
CCTGGTGGTGTTCGTATTGGTAAGTGAATGCTGCATTTATATCTCGTAAGACTAGTCGAG
TAATCATGCTTCAACAATCTTCAATAGAATATTTCAGTTCGTATTATGAAGAGATGCTGA
GGTTAGAAATATAATAGATAAGACGGCATTCACTAGTGGGTGATTGGAGACTGAATCTTG
ATTGTTTGCATTGGGTGTTTTTATTTCGTTAACATGTTTGTTCTGTCATTGTAGGTACCC
CTGCTATGACCTCCAGAGGTCTGAACACTGCCAGGATTTCTGTCTGTGGCGTCTGAAACT
GTGGGGGACTTGGAAAGTTCTACTGGGAAATCAGCCCTACATCTGTTTGGAGTTTATGAT
GGACATGGGGGCTCTGAGGTTAGTATGCTTGGTCTTTTTCGTTGTTTATTTGCAAGTTTA
GAGGACTGGTCATGATTTTAGAGTTACAACTTCTCGGTGTGAGTAACCTAGTAATATCTG
ACCAAAATGGTGCATCCATAGTTTTCTGTTCTTGAATTAATAGTA-TTTTGCTGGAATGG
AAATTGTATGGGCAGGTAGCAAATTTCTGCAAAAAGCGCCTCCATGGAGCTCTAATTGAG
GAGTTGGAGGCAGAAATGAGAGAGGGTGACAGAGGTGAGGGTGAATGCAGCTGGCAGAGG
CAATGGGAAAGGGCTTTTGTTGCTTGTTTCAACAAAGTGGATGCTGAGATTGGAGGAGTG
GAACCCAGAAATCTGAGATGTGAAAATGCAGCGCAAGAAGTGGGTGGAAGAGGAAACGAT
GAGTCGTCTGCCCGTGCTGCCCCTGAAGCTGCCCCTGCGGACGCTGTTGGATCGACAGCT
GTTGTTGCTGTGGTCGGGTCATCTCAGATAATCGTGTCAAATT-----------------
-------------------------------------------ATTATTTTGAAAATGTA
CATGTGTGGTACTACGGACTAAGGTCTTTCCTTGGAATACACCAGGAATGATTTAATTAT
TGAATTATTTATTTTGACACACATTTTTAGAGCTAATACCTTACCTTTTCTCTGTTGTTT
ATAGCATGAGTTTGGTGACACAACCAATGGCTGCATCTCAACAGGTGACTTCTGTTCTGT
GATTTAGCAAATATTTCGTAGTTTGATGCTTCTTGAATTAACACCAATATATGTCTTTGT
ATTTGCTGATGGTTTGGCTATTTTTCAAAAAATTTATCTGTTCTCCAGGAGCACATTTTA
ATCCAAAAAAATTGACACATGGTGCTCCTGAGGATGATGTACGCCATGCGGGTGACCTGG
GAAACATAGTTGCGGGTTCTGATGGTAATTCATATTTGTAACATTTTTTTCTCTGACCAG
AAAAATAATTTGTTTTGATTAAAGGACTTGGTTTTAAAGGTTTTATGTTTTATTA-----
------------------------------------------------------------
------------------------------------------------------------
------------------------------------------------------------
---------------------------------------------
[2] Piel
ATTNGTATTGCTTTGAGAGAGTAGCGGAATTCGCAGACAGACCCTGTCTGATCGATGGGG
CGACAGACAGAACTTATTGCTTTTCAGAGGTGGAACTGATTTCTCGCAAGGTCGCTGCCG
GTCTGGCGAAGCTCGGGTTGCAGCAGGGGCAGGTTGTCATGCTTCTCCTTCCGAATTGCA
TCGAATTTGCGTTTGTGTTCATGGGGGCCTCTGTCCGGGGCGCCATTGTGACCACGGCCA
ATCCTTTCTACAAGCCGGGCGAGATCGCCAAACAGGCCAAGGCCGCGGGCGCGCGCATCA
TAGTTACCCTGGCAGCTTATGTTGAGAAACTGGCCGATCTGCAGAGCCACGATGTGCTCG
TCATCACAATCGATGATGCTCCCAAGGAAGGTTGCCAACATATTTCCGTTCTGACCGAAG
CCGACGAAACCCAATGCCCGGCCGTGAAAATCCACCCGGACGATGTCGTGGCGTTGCCCT
ATTCTTCCGGAACCACGGGGCGCGGCTGTTGAAACGGCAGCAGAAGAAAAGGGTGAA---
------------------ACACCAGCTGAAGTTCCAGAAGAAAACATTGCATCAGTGGAA
GAGAGTGCCGTTGAAGAAGCAGAGAGTGCTGTTGAAGAAGCAAAGCCGGCTGAAGCAGTT
CCCGTTGAAGAGAAGACCGAGGGTGACGATAAGGCTGAAGAATAAAAGAATGGCAATGGG
AAACAAATAAATAAAATGTCTGTATGGATCATTTGGGGATGTTAGTGTTGATGCTCAAAA
CTTATATAATAGTATGGTAAGAAACTGTTTCCTAAGGCTCAAGCGAGAGCTTGGACTATG
GCACTGCCCAGTTCCAGGGTTTAATTTATCATTTTGGTTACTGAGATTGCATAATGCACA
GTTTTCTTAGTAGGCACAGTGAACCACCCCGAGATTCAGCAGAAGATCCGCGCCGAGCTG
GACGCTGTAATCGGGCGGGGCGTCCCCTTGACGGAGCCGGACACTACCAAATTGCCCTAC
CTCCAAGCCGTGGTCAAAGAAACCCTGCGTCTCCACATGGCGATTCCCCTGCTTGTGCCT
CACATGAACCTTCACCAGGCCAAGCTCGGCGGCTACGACATTCCGGCCGAGAGCAAAATA
CTGGTGAATGCCTGGTTTCTGGCCAACAATCCCGAGTGGTGGGAGAAACCCGAGGAATTT
ATTCCCGAGAGGTTTCTGGGAGAAGAGAAGATTGAAGCCAGCGGGAACGATTTCAGATTC
CTGCCATTCGGCGTTGGAAGGAGGAGCTGCCCTGGAATTATCTTGGCTCTGCCAATCCTG
GCTCTGGCGCTTGGAAGGCTGGTTCAGAACTTTGAGCTTCTGCCTCCGCCTGGGCAATCC
AAGGTGGATGTGACAGAGAAAGGAGGGCAATTCAGCCTGCACATTCTCAACCACTCCGTT
GTTGTGGGTTTTCAGCCCAATGAAGCATTTCGGCATGACAGAGCCCGGGAAGAAATGTGG
GATTTTGGGTTTAGGAGGCGTGGGGCACATGGGTGTCAAGATTGCCAAAGCCTTTGGACT
TCACGTAACGGTTATCAGTTCGTCTGATAAAAAGAAAGAAGAAGCCATGGAAGTCCTCGG
CGCCGATGCTTATCTTGTTAGCAAGGATACTGAAAAGATGATGGTGCGCCAATTTAATTC
GATAACATTGTTTCTTTGCTTCATATCAGCAATGGGTATAGTATGAATCCCTCTGGTTTG
CTAATCTTGTAGAGTGGATCCGTTGTGTTGCAGGAAGCAGCAGAGAGCCTAGATTACATA
ATGGACACCATTCCAGTTGCTCATCCTCTGGAACCATATCTTGCCCTTCTGAAGACAAAT
GGAAAGCTAGTGATGCTGGGCGTTGTTAGTCTATACTCATTTGTACAATTTGTGCAACAT
TACTAATAAAAGCCTCAATTCTGTCCAATCTACTAATTGAAAATTTAGTATTTAGTAGTT
AGTTAAATTGAATGACAGAGACACCAGTTCTATTTAGTCAATTTCTGGCTAGACAGAGTA
TTTGCAAATTTCAACAATATTTTAATCTGATTAAAGCAGGCTGATTGCTTGCTATCTCGG
TCGATATTGACTCGGGATTAGCGACATACAATGCGTCAAATCATGCGAGAAATTCTAAAA
TTTTGCTGTGAATAATAATTTATGTTTCCGTTGCAGCTTGGATGGATCTATGGATCAGTC
ACAGAGGACATTCTGACTGGATTCAAGATGCACACTCGAGGCTGGCGGTCCATTTACTGT
ATGCCCAAACGAGCAGCATTCAAAGGGTCTGCTCCAATCAATCTATCAGACCGTTTGAAC
CAGGTGTTGCGTTGGGCTTTGGGATCAGTAGAAATTTTCATGAGCAGACATTGCCCAATC
TGGTATGGCTATGGGGGAGGTCTGAAATGGCTTGAAAGATTTGCCTATATCAACACCATT
GTCTATCCATTCACCTCTCTTCCACTCATTGCCTATTGCACACTTAATCAACAATGGATT
TCAGTCATGGGGTCCTCTCTTGGGTAAGCTTTTCTTTGCATTCTGGGTCATTGTGCACCT
GTATCCTTTCCTCAAGGGTCTCATGGGCAAGCAGAACCGAACACCCACCATCGTGGTTAT
TTGGTCAATTCTGCTGGCATCTGTTTTCTCTCTTTTCTGGGTAAGAATTGATCCTTTCTT
GAGTAAGGTTAAAGGCCCAGATACTAAACAATGTGGCATCAACTGCTGATTTCTTTGATA
TTCAAGTTTCAATCTTCTGGAAGAGAGCAATGAGAACAACAGGAAAACTCAGAGATCAAT
GCGAAGATTGTGAATGAAGATGAATGGCTTCTGGGCATGGAACTCGGGAATTTCTCCTGC
CTTCCCATGGCTATGAAGGCAGCCATTGAGCTCGATGTCCTCCAAATCATAGCAAATGCC
GGCAATGGCGTCCAGCTCTCGCCCAGACAAATCGTTGCCCACATTCCGACCACGAACCCC
GATGCTGCCATCACACTTGATCGGATCCTCAGAGTGTTAGCCAGCCATTCGGTACTGAGC
TGCTCTGTGACCACGAACGAGAATGGCAAGGCCGAGAGGCTCTATGGCCTCACTCCTCTC
TGCAAATATCTTATCAAGAACCAGGATGGAGTTTCTCTGGCTCCATTGGTGTTGATGAAT
CAAGATAAGGTGTTGATGGAGTCCTGGTATTATCTCAAGGACGCGGTGCTGGATGGTTCC
CAGCCATTCACCAAAGCCCATGGAATGAATGCGTTCGAGTACCCAGCCATGGACCAGAGA
TTCAACCGGGTTTTCAACCGGGGAATGTCTGAGCATTCTACCATGTTGATGAACAAGATT
CTGGATACTTANNNNNNNNNNNNNNNNNNNNNNNAATTGGTGGATGTGGGAGGAGGAGTT
GGGTCGACTCTCAATCTCATAGTCTCTAAGTATCCCCACATTTCAGGAATCAACTTTGAC
ATGCCCCATGTGGTGGTCGATGCTCCTCACTATCCAGGTAAAGCTGAATCCCCATTTTTC
AACCATTGAAATTAAAA--------------------TGCTGTCTCTGTGTATTTGACCA
AATCTGGTTAATGTGTGTTTGTTCAGCTGTGAAACATGTGGGTGGAGACATGTTTGATAG
CGTACCAAGTGGCCAAGCTATCTTTATGAAGGTATGGCAATGAATTTCTGGTGTTGGGGA
GCTTCATATGAAAATTGAGATTGGATGAATGGACAGAGACCTTACTGTATCTATCAATGT
TGTTTGATTGCAGTGGATCCTGCATGATTGGAGCGATGATCATTGCTTGAGGCTTTTGAA
GAATTGTCACAAGGCATTGCCAGAGAAAGGGAAAGTGATTGTGGTGGACACCATTCTCCC
TGTTGCTGCAGAGACATCTCCCTATGCTCGCCAGGGATTTCATATAGATCTGTTGATGTT
GGCGTACAATCCAGGTGGCAAGGAGCGCACAGAGCAAGAATTTCGAGATTTGGCTAAGGA
GGTGGGATTTGCAGGTGGCGTTAAACCTGTATGTTGTGTCAATGGAATGTGGGTTATGGA
ATTCCACAAGTAACTCTGAATTGATGTCACTAGATTGATCTTCATTATATAATCCAATTA
CCATCTGCAGAGACTGTGCCTGAGCACCAGGACCGCGGTCTGTTCGGTCTCTTTGGAAAG
AAGGAAGAGGAGACAAAGCAGGGCGATCACATTAAGCCGCCTGCTTCCACCCACACTCAG
ACTCAGACTCAGACTCAGACTCCGACTCCGGACGCTCATCTTTATCCAACTAATCCCCCG
CACGGTGCTGTAGTAAACCAGCCGCATGCCCAGGGTTACGGCCACGGTCACGCGGGGCAA
GTCACAGCTGCGGAAGCTGAGAAACAGCAGCACACTGGTTTACTGGGAAAGCTTCACCGC
ACAAACAGCTCCAGCTCCAGCTCTAGCTCTGTAAGTCTCTTTCTCTCTTTCTTACTGTGT
GATCTCTTTTTATTCCTTGCT----TGGTTGGTTGATAATGCAGTGGTGAATGTGTATTA
TAATTGCAGTCGAGCGATGAAGAGGGAGGGAAGAAAAAAGAAGGGGGGAGGAAGAAGAAA
GGTCTGAAGGACAAGGTCAAGGAAAAGCTCCCTGGTGGGCACCAGGCTTCTTCAGATGCC
CATGGGCA---------------------------------------------------T
GGGTGGCGCGCGTTAACCATTACAAGACATTGGTACCTGATCTTGGAACAGATAAAATAA
GAAATGTTATGGATATGAACACTCTTTATGGGGGTTTTGCTGCAGCACTGATAAATGATC
CTCTGTGGGTCATGAATGTGGTTTCCTCTTATGGTCTAAATTCCTTGAATGTTGTTTATG
ACCGAGGACTTATTGGTACATATAATGACTGGTAAGGTGCTTTCTCTCGATGGTTTGATT
GGGCAATCTGGTGTGATAAACACCATTATCTTCGCTAATACTTGAGCTTGTGTTGTTCAG
GTGTGAGGCATTTTCAACCTATCCAAGAACATATGATCTCCTACATGTTGATGGTCTTTT
CAGCGCAGAAAGTCACAGGTAGGTACATAGTTTTCTATCAAGTGGTGATAAATGTTGGTT
TTTTAATCCTGATTACCTTGAATGAGGAAAAAGTACATACTTGATTATTGATTATGTGTA
TTTTGTCAAACAGATGTGAGATGAAATATGTGTTGTTGGAAATGGACCGTATATTAAGAC
CTGCTGGCTATGTCATAATGCGTGAATCACCCCATTTTGTGAATAGTGTCAAGAATCTAG
CCACAGGCATGAGATGGAATTGCCACCAGAGGGACACTGAGGATGCTAAGAATGGGGATC
AAAAACTTCTCATTTGTCAGAAAAAGGATTGGAGGTCTTCAAAAGCTGCTTCTGAATGAT
AAATAAAACCTT-------------------------------------------ACTAC
TTGATGAACAAGGGATACAAGCTTGTTACAAGTGGGACAGAAAATCATCTAGTTCTGTGG
GATCTCCGGCCAATTGGACTGACTGGTAAGAACATTTAACCTTGACTCACGTGCAATCTG
TAATTTGAAAATACTCTGGTTAATTTGTTTTACTTCATTTATTAAGAACTTTGGAATCCT
TAATAGAAATATGCAATCAATTATTTGCTTATTGCAGGAAATAAGGTGGAGAAAGTGTGT
GACCTGTGTAATATAACAATCAACAAGAATGCAGTTTATGGTGACAGTAGTGCTCTGTCC
CCTGGTGGTGTTCGTATTGGTAAGTGAATGCTGCATTTATATCTCGTAAGACTAGTCGAG
TAATCATGCTTCAACAATCTTCAATAGAATATTTCAGTTCGTATTATGAAGAGATGCTGA
GGTTAGAAATATAATAGATAAGACGGCATTCACTAGTGGGTGATTGGAGACTGAATCTTG
ATTGTTTGCATTGGGTGTTTTTATTTCGTTAACATGTTTGTTCTGTCATTGTAGGTACCC
CTGCTATGACCTCCAGAGGTCTGAACACTGCCAGGATTTCTGTCTGTGGCGTCTGAAACT
GTGGGGGACTTGGAAAGTTCTTCTGGGAAATCAGCCCTACATCTGTTTGGAGTTTATGAT
GGACATGGGGGCTCTGAGGTTAGTATGCTTGGTCTTTTTTGTTCTTTATTTGCAAGTTTA
GAGGACTGGTCATGATTTTAGAGTTACAACTTCTCGGTGTGAGTAACCTAGTAATATTTG
ACCAAAATGGTGCATCCATAGTTTTCTGTTCTTGAATTAATAGTATTTTTGCTGGAATGG
AAATTGTATGGGCAGGTAGCAAATTTCTGCAAAGAGCGCCTCCATGGAGCTCTAATTGAG
GAGTTGGAGGCAGAAATGAGAGAGGGTGACAGAGGTGAGGGTGAATGCAGCTGGCAGAGG
CAATGGGAAAGGGCTTTTGTTGCTTGTTTCAACAAAGTGGATGCTGAGATTGGAGGAGTG
GAACCCAGAAATCTGAGATGTGAAAATGCAGCCCTAGAAGTGGGTGGAAGAGGAAACGAT
GAGTCGTCTGCCCGTGCTGCCCCTGAAGCTGCCCCTGCGGACGCTGTTGGATCGACAGCT
GTTGTTGCTGTGGTCGGGTCATCTCAGATAATCGTGTCAAATTGAGTATAGGATGAACTT
TGGCACTTGTGAGTGAATTTCAGATTAATGGTGCTTATGAATTATTATTTTGAAAATGTA
CATGTGTGGTACTACGGACTAAGGTCTTTCCTTGGAATACACCAGGAATGATTTAATTAT
TGAATTATTTATTTTGACATACATTTTTAGAGCTAATACCTTACCTTTTCTCTGTTGTTT
ATAGCATGAGTTTGGTGACACAACCAATGGCTGCATCTCAACAGGTGACTTCTGTTCTGT
GATTTAGCAAATATTTCGTAGTTTGATGCTTCTTGAATTAACACCAATATATGTCTTTGT
ATTTGCTGATGGTTTGGCTATTTTTCAAAAAATTTATCTGTTCTCCAGGAGCACATTTTA
ATCCAAAAAAATTGACACATGGTGCTCCTGAGGATGATGTACGCCATGCGGGTGACCTGG
GAAACATAGTTGCGGGTTCTGATGGTAATTCATATTTGTAACATTTTTTTCTCTGACCAG
AAAAATATTTTGTTTTGATTAAAGGACTTGGTTTTAAAGGTTTTATGTTTTATTAACAGG
AGTTGCAGAGGCAACAATTGTTGATAATCAGGTAGTTTTTCAAGAATTTGATTTACTTCA
GTGAAGCTTTCTTTATTTTTTAACTAAAGCATTATTCTTATTAGCAAGTGACTTACGCTG
AACTGCCAAATGGCTTTAAGATGGTATAGGATGTGCGAGAGTAT----------------
---------------------------------------------
[3] Pipa
ATTCGTATTGCTTTGAGAGAGTAGCGGAATTCGCAGACAGACCCTGTCTGATCGATGGGG
CGACAGACAGAACTTATTGCTTTTCAGAGGTGGAATTGATTTCTCGCAAGGTCGCTGCCG
GTCTGGCGAAGCTCGGGTTGCAGCAGGGCCAGGTTGTCATGCTTCTCCTTCCGAATTGCA
TCGAATTTGCGTTTGTGTTCATGGGGGCCTCTGTCCGGGGCGCCATTGTGACCACGGCCA
ATCCTTTCTACAAGCCGGGCGAGATCGCCAAACAGGCCAAGGCCGCGGGCGCGCGCATCA
TAGTTACCCTGGCAGCTTATGTTGAGAAACTGGCCGATCTGCAGAGCCACGATGTGCTCG
TCATCACAATCGATGATACTCCCAAGGAAGGTTGCCAACATATTTCCGTTCTGACCGAAG
CCGACGAAACCCAATGCCCGGCCGTGAAAATCCACCCGGACGATGTCGTGGCGTTGCCCT
ATTCTTCCGGAACCACGGGGCGCGGCTGTTGAAACGGCAGCAGAAGAAAAGGGTGAAGAG
ATTTTGGCCCAGGAAGAAACACCAGCTGAAGTTCCAGAAGAAAAAATTGCATCAGTGGAA
GAGAGTGCTGTTGAAGAAGCAGAGAATGCTGTTGAAGAAGCAAAGCCGGCTGAAGCAGTT
CCCGTTGAAGAGAAGACCGAGGGTGAGGGTAAGGCTGAAGAATAAAAGAATGGCTATGGG
AAACGAATAAATAAAATGTCTGTATGCATCATCTGGGGATGTTAGGGTTGATGCTCAAAA
CTTATATAATAGTATGGTAAGAAACTGTTTCCTAAGGCTCAAGCGAGAGCTTGGACTATG
GCACTGCCCAGTTCCAGGGTTTAATTTATCATTTTGGTTACTGAGATTGCATAATGCACA
GTTTTCTTAGGAAGCACAGTGAACCACCCCGAGATTCAGCAGAAGATCCGCGCCGAGCTG
GAGGCTGTAATCGGGCGGGGCGTCCCCTTGACGGAGCCGGACACTACCAAATTGCCCTAC
CTCCAAGCCGTGGTCAAAGAAACCCTGCGTCTCCACATGGCAATTCCCCTGCTTGTGCCT
CACATGAACCTTCACCAGGCCAAGCTCGGCGGCTACGACATTCCGGCCGAGAGCAAAATA
CTGGTGAATGCCTGGTTTCTGGCCAACAATCCCGAGTGGTGGGAGAAACCCGAGGAATTT
ATTCCCGAGAGGTTTCTGGGAGAAGAGAAGATTGAAGCCAGCGGGAACGATTTCAGATTC
CTGCCATTCGGCGTTGGAAGGAGGAGCTGCCCTGGAATTATCTTGGCTCTGCCAATCCTG
GCTCTGGCGCTTGGAAGGCTGGTTCAGAACTTTGAGCTTCTGCCTCCGCCTGGGCAATCC
AAGGTGGATGTGACAGAGAAAGGAGGGCAATTCAGCCTGCACATTCTCAACCACTCCGTT
GTTGTGGGTTTTCAGCCCAATGAAGCATTTCGGCATGACAGAGCCCGGGAAGAAATGTGG
GATTTTGGGTTTAGGAGGCGTGGGGCACATGGGTGTCAAGATTGCCAAAGCCTTTGGACT
TCACGTAACGGTTATCAGTTCGTCTGATAAAAAGAAAGAAGAAGCCATGGAAGTCCTCGG
CGCCGATGCTTATCTTGTTAGCAAGGATACTGAAAAGATGATGGTGCGCCAATTTAATTC
GATAACATTGTTTCTTTGCTTCATATCAGCAATGGGTATAGTATGAATCCCTCTGGTTTG
CTAATCTTGTAGAGTGGATCCGTTGTGTTGCAGGAAGCAGCAGAGAGCCTAGATTACATA
ATGGACACCATTCCAGTTGCTCATCCTCTGGAACCATATCTTGCGCTTCTGAAGACAAAT
GGAAAGCTAGTGATGCTGGGCGTTGTTAGTCTATACTCATTTGTACAATTTGTGCAACAT
TACTAATAAAAGCCTCAATTCTGTCCAATCTACTAATTGAAAATTTAGTATTTAGTAGTT
AGTTAAATTGAATGACAGAGACACCAGTTCTATTTAGTCAATTTCTGGCTAGACAGAGTA
TTTGCAAATTTCAACAATATTTTAATCTGATTAAAGCAGGCTGATTGCTTGCTATCTCGG
TCGATATTGACTCGGGATTAGCGACATACAATGCGTCAAATCATGCGAGAAATTCTAAAA
TTTTGCTGTGAATAATAATTTATGTTTCCGTTGCAGCTTGGATGGATCTATGGATCAGTC
ACAGAGGACATTCTGACTGGATTCAAGATGCACACTCGAGGCTGGCGGTCCATTTACTGT
ATGCCCAAACGAGCAGCATTCAAAGGGTCTGCTCCAATCAATCTATCAGACCGTTTGAAC
CAGGTGTTGCGTTGGGCTTTGGGATCAGTAGAAATTTTCATGAGCAGACATTGCCCAATC
TGGTATGGCTATGGGGGAGGTCTGAAATGGCTTGAAAGATTTGCCTATATCAACACCATT
GTCTATCCATTCACCTCTCTTCCACTCATTGCCTATTGCACACTTAATCAACAATGGATT
TCAGTCATGGGGTCCTCTCTTGGGTAAGCTTTTCTTTGCATTCTGGGTCATTGTGCACCT
GTATCCTTTCCTCAAGGGTCTCATGGGCAGGCAGAACCGAACACCCACCATCGTGGTTAT
TTGGTCAATTCTGCTGGCATCTGTTTTCTCTCTTTTCTGGGTAAGAATTGATCCTTTCTT
GAGTAAGGTTAAAGGCCCAGATACTAAACAATGTGGCATCAACTGCTGATTTCTTTGATA
TTCAAGTTTCAATCTTCTGGAAGAGAGCAATGAGAACAACAGGAAAACTCAGAGATCAAT
GCGAAGATTGTGAATGAAGATGAATGGCTTCTGGGCATGGAACTCGGGAATTTCTCCTGC
CTTCCCATGGCTATGAAGGCAGCCATTGAGCTCGATGTCCTCCAAATCATAGCAAATGCC
GGCAATGGCGTCCAGCTCTCGCCCAGACAAATCGTTGCCCACATTCCGACCACGAACCCC
GATGCTGCCATCACACTTGATCGGATCCTCAGAGTGTTAGCCAGCCATTCGGTACTGAGC
TGCTCTGTGACCACGAACGAGAATGGCAAGGCCGAGAGGCTCTATGGCCTCACTCCTCTC
TGCAAATATCTTGTCAAGAACCAGGATGGAGTTTCTCTGGCTCCATTGGTGTTGATGAAT
CAAGATAAGGTGTTGATGGAGTCCTGGTATTATCTCAAGGACGCGGTGCTGGATGGTTCC
CAGCCATTCACCAAAGCCCATGGAATGAATGCGTTCGAGTACCCAGCCATGGACCAGAGA
TTCAACCGGGTTTTCAACCGGGGAATGTCTGAGCATTCTACCATGTTGATGAACAAGATT
CTGGATACTTA-------------------------------------------------
------------------------------------------------------------
------------------------------------------------------------
------------------------------------------------------------
------------------------------------------------------------
------------------------------------------------------------
------------------------------------------------------------
------------------------------------------------------------
------------------------------------------------------------
------------------------------------------------------------
------------------------------------------------------------
------------------------------------------------------------
----------------------------------------------------------TA
CCATCTGCAGAGACTGTGCCTGAGCACCAGGACCGCGGTCTGTTCGGTCTCTTTGGAAAG
AAGGAAGAGGAGACAAAGCAGGGCGATCACATTAAGCCGCCTGCTTCCACCCACACTCAG
ACTCAGACTCAGACT------------CCGGACGCTCATCTTTATCCAACTAATCCCCCG
CACGGTGCTGTAGTAAACCAGCCGCATGCCCAGGGTTACGGCCACGGTCACGCGGGGCAA
GTCACAGCTGCGGAAGCTGAGAAACAGCAGCACACTGGTTTACTGGGAAAGCTTCACCGC
ACAAACAGCTCCAGCTCCAGCTCTAGCTCTGTAAGTCTCTCTCTCTCTTTCTTACTGTGT
GATCTCTTTTTATTCCTTGCT----TGGTTGGTTGATAATGCAGTTGTGAATGTGTATTA
TAATTGCAGTCGAGCGATGAAGAGGGAGGGAAGAAAAAAGAAGGGGGGAGGAAGAAGAAA
GGTCTGAAGGACAAGGTCAAGGAAAAGCTCCCTGGTGGGCACCAGGCTTCTTCAGATGCC
CATGGGCACGCACATTTTCTGGGGGCAGTGATGGTGCTTTCAGAAAGGATACAACTCAAT
GGGTGGCGCGCGTTAACCATTACAAGACATTGGTACCTGATCTTGGAACAGATAAAATCA
GAAATGTTATGGATATGAACACTCTTTATGGTGGTTTTGCTGCAGCACTGATAAATGATC
CTCTGTGGGTCATGAATGTGGTTTCCTCTTATGGTCTAAATTCCTTGAATGTTGTTTATG
ACCGAGGACTAATTGGTACATATAATGACTGGTAAGGTGCTTTCTCTCGATGGTTTGATT
GGGCAATCTGGTGTGCTAAACACCATTATCTTCGCTAATACTTGAGCTTGTGTTGTTCAG
GTGTGAGGCATTTTCAACCTATCCAAGAACATATGATCTCCTACATGTTGATGGTCTTTT
CAGTGCAGAAAGTCACAGGTAGGTACATAGTTTTCTATCAAGTGGTGATAAATGTTGGTT
TTTTAATCCTGGTTACCTTGAATGAGGAAAAAGTACATACTTGATTATTGATTATGTGTA
TTTTGTCAAACAGATGTGAGATGAAATATGTGTTGTTGGAAATGGACCGTATATTAAGAC
CTGCTGGCTATGTCATAATGCGTGAATCACCCCATTTTGTGAATAGTGTCAAGAATCTAG
CCACAGGCATGAGATGGAATTGCCACCAGAGGGACACTGAGGATGCTAAGAATGGGGATC
AAAAACTTCTCATTTGTCAGAAAAAGGATTGGAGGTCTTCAAAAGCTGCTTCTGAATGAT
AAATAAAACCTTAAAATTTC-----------------------------------ACTAC
TTGATGAACAAGGGATACAAGCTTGTTACAAGTGGGACAGAAAATCATCTAGTTCTGTGG
GATCTCCGGCCAATTGGACTGACTGGTAAGAACATTTAACCTTGACTCACGTGCAATCTG
TAATTTGAAAATACTCTGGTTAATTTGTTTTACTTCATTTATTAAGAACTTTGGAATCCT
TAATAGAAATATGCAATCAATTATTTGCTTATTGCAGGAAATAAGGTGGAGAAAGTGTGT
GACCTGTGTAATATAACAATCAACAAGAATGCAGTTTATGGTGACAGTAGTGCTCTGTCC
CCTGGTGGTGTTCGTATTGGTAAGTGAATGCTGCATTTATATCTCGTAAGACTAGTCGAG
TAATCATGCTTCAACAATCTTCAATAGAATATTTCAGTTCGTATTATGAAGAGATGCTGA
GGTTAGAAATATAATAGATAAGACGGCATTCACTAGTGGGTGATTGGAGACTGAATCTTG
ATTGTTTGCATTGGGTGTTTTTATTTCGTTAACATGTTTGTTCTGTCATTGTAGGTACCC
CTGCTATGACCTCCAGAGGTCTGAACACTGCCAGGATTTCTGTCTGTGGCGTCTGAAACT
GTGGGGGACTTGGAAAGTTCTTCTGGGAAATCAGCCCTACATCTGTTTGGAGTTTATGAT
GGACATGGGGGCTCTGAGGTTAGTATGCTTGGTCTTTTTTGTTCTTTATTTGCAAGTTTA
GAGGACTGGTCATGATTTTAGAGTTACAACTTCTCGGTGTGAGTAACCTAGTAATATTTG
ACCAAAATGGTGCATCCATAGTTTTCTGTTCTTGAATTAATAGTATTTTTGCTGGAATGG
AAATTGTATGGGCAGGTAGCAAATTTCTGCAAAGAGCGCCTCCATGGAGCTCTAATTGAG
GAGTTGGAGGCAGAAATGAGAGAGGGTGACAGAGGTGAGGGTGAATGCAGCTGGCAGAGG
CAATGGGAAAGGGCTTTTGTTGCTTGTTTCAACAAAGTGGATGCTGAGATTGGAGGAGTG
GAACCCAGAAATCTGAGATGTGAAAATGCAGCCCTAGAAGTGGGTGGAAGAGGAAACGAT
GAGTCGTTTGCCCGTGCTGCCCCTGAAGCTGCCCCTGCGGACGCTGTTGGATCGACAGCT
GTTGTTGCTGTGGTCGGGTCATCTCAGATAATCGTGTCAAATT-----------------
---------------------------------------AATTATTATTTTGAAAATGTG
CATGTGTGGTACTACGGACTAAGGTCTCTCCTTGGAATACACCAGGAATGATTTAATTAT
TGAATTATTTATTTTGACACACATTTTTAGAGCTAATACCTTACCTTTTCTTTGTTGTTT
ATAGCATGAGTTTGGTGATACAACCAATGGCTGCATGTCAACAGGTGACTTCTGTTCTGT
GATTTAGCAAATATTTCGTAGTTTGATGCTTCTTGAATTAACACCAATATATGTCTTTGT
ATTTGCTGATGGTTTGGCTATTTTTCAAAAAACTTATCTGTTCTCCAGGAGCACATTTTA
ATCCAAAAAAATTGACACATGGTGCTCCTGAGGATGATGTACGCCATGCGGGTGACCTGG
GAAACATAGTTGCGGGTTCTGATGGTAATTCATATTTGTAATATTTTTTTCTCTGACCAG
AAAAATAATTTGTTTTGATTAAAGGACTTGGTTTTAAAGGTTTTATGTTT-ATTAACAGG
AGTTGCAGAGGCAACAATTGTTGATAATCAGGTAGTTTTTCAAGAATTTGATTTACTTCA
GTGAAGCTTTCTTTATTTTTTAACTAAAGCATTATTCTTATTAGCAAGTGACTTACGCTG
AACTCCCAAATGGCTTTAAGATGGTATTGGATGTGCCAGAGTATCTGTTCTGTTAGTTAT
ATAATCTATTATTTTTCACTCCATTAAGATTTATATCCTTTTCTG
[4] Pita
ATTCGTATTGCTTTGAGAGAGTAGCGGAATTCGCAGACAGACCCTGTCTGATCGATGGGG
CGACAGACAGAACTTATTGCTTTTCAGAGGTGGAACTAATTTCTCGCAAGGTCGCTGCCG
GTCTGGCGAAGCTCGGGTTGCAGCAGGGGCAGGTTGTCATGCTTCTCCTTCCGAATTGCA
TCGAATTTGCGTTTGTGTTCATGGGGGCCTCTGTCCGGGGCGCCATTGTGACCACGGCCA
ATCCTTTCTACAAGCCGGGCGAGATCGCCAAACAGGCCAAGGCCGCAGGCGCGCGCATCA
TAGTTACCCTGGCAGCTTATGTTGAGAAACTGGCCGATCTGCAGAGCCACGATGTGCTCG
TCATCACAATCGATGATGCTCCCAAGGAAGGTTGCCAACATATTTCCGTTCTGACCGAAG
CCGACGAAACCCAATGCCCGGCCGTGAAAATCCACCCGGACGATGTCGTGGCGTTGCCCT
ATTCTTCCGGAACCACGGGGCGCGGCTGTTGAAACGGCAGCAGAAGAAAAGGGTGAAGAG
ATTTTGGCCCAGGAAGAAACACCAGCTGAAGTTCCAGAAGAAAAAATTGCATCAGTGGAA
GAGAGTGCTGTTGAAGAAGCAGAGAATGCTGTTGAAGAAGCAAAGCCGGCTGAAGCAGTT
CCCGTTGAAGAGAAGACCGAGGGTGAGGGTAAGGCTGAAGAATAAAAGAATGGCTATGGG
AAACGAATAAATAAAATGTCTGTATGCATCATCTGGGGATGTTAGGGTTGATGCTCAAAA
CTTATATAATAGTATGTTAAGAAACTGTTTCCTAAGGCTCAAGCGAGAGCTTGGACTATG
GCACTGCCCAGTTCCAGGGTTTAATTTATCATTTTGGTTACTGAGATTGCATAATGCACA
GTTTTCTTAGGAAGCACAGTGAACCACCCCGAGATTCAGCAGAAGATCCGCGCCGAGCTG
GACGCTGTAATCGGGCGGGGCGTCCCCTTGACGGAGCCGGAGACTACCAAATTGCCCTAC
CTCCAAGCCGTGGTCAAAGAAACCCTGCGTCTCCACATGGCGATTCCCCTGCTTGTGCCT
CACATGAACCTTCACCAGGCCAAGCTCGGCGGCTACGACATTCCGGCCGAGAGCAAAATA
CTGGTGAATGCCTGGTTTCTGGCCAACAATCCCGAGTGGTGGGAGAAACCCGAGGAATTT
ATTCCCGAGAGGTTTCTGGGAGAAGAGAAGATTGAAGCCAGCGGGAACGATTTCAGATTC
CTACCATTCGGCGTTGGAAGGAGGAGCTGCCCTGGAATTATCTTGGCTCTGCCAATCCTG
GCTCTGGCGCTTGGAAGGCTGGTTCAGAACTTTGAGCTTCTGCCTCCGCCTGGGCAATCC
AAGGTGGATGTGACAGAGAAAGGAGGGCAATTCAGCCTGCACATTCTCAACCACTCCGTT
GTTGTGG--------------------TTTCGGCATGACAGAGCCCGGGAAGAAATGTGG
GATTTTGGGTTTAGGAGGCGTGGGGCACATGGGTGTCAAGATTGCCAAAGCCTTTGGACT
TCACGTAACGGTTATCAGTTCGTCTGATAAAAAGAAAGAAGAAGCCATGGAAGTCCTCGG
CGCCGATGCTTATCTTGTTAGCAAGGATACTGAAAAGATGATGGTGCGCCAATTTAATTC
GATAACATTGTTTCTTTGCTTCATATCAGCAATGGGTATAGTATGAATCCCTCTGGTTTG
CTAATCTTGTAGAGTGGATCCGTTGTGTTGCAGGAAGCAGCAGAGAGCCTAGATTACATA
ATGGACACCATTCCAGTTGCTCATCCTCTGGAACCATATCTTGCCCTTCTGAAGACAAAT
GGAAAGCTAGTGATGCTGGGCGTTGTT-----------------------------ACAT
TACTAAT------------------------------TGAAAATTTAGTATTTAGTAGTT
AGTTAAATTGAATGACAGAGACACCAGTTCGATTTAGTCAATTTCTGGCTAGACAGAGTA
TTTGCAAATTTCAACAATATTTTAATCTGATTAAAGCAGGCTGATTGCTTGCTATCTCGG
TCGATATTGACTCGGGATTAGCGACATACAATGCGTCAAATCATGCGAGAAATTCTAAAA
TTTTGCTGTGAATAATATTTTATGTTTCCGTTGCAGCTTGGATGGATCTATGGATCAGTC
ACAGAGGACATTCTGACTGGATTCAAGATGCACACTCGAGGCTGGCGGTCCATTTACTGT
ATGCCCAAACGAGCAGCATTCAAAGGGTCTGCTCCAATCAATCTATCAGACCGTTTGAAC
CAGGTGTTGCGTTGGGCTTTGGGATCAGTAGAAATTTTCATGAGCAGACATTGCCCAATC
TGGTATGGCTATGGGGGAGGTCTGAAATGGCTTGAAAGATTTGCCTATATCAACACCATT
GTCTATCCATTCACCTCTCTTCCACTCATTGCCTATTGCACACTTAATCAACAATGGATT
TCAGTCATGGGGTCCTCTCTTGGGTAAGCTTTTCTTTGCATTCTGGGTCATTGTGCACCT
GTATCCTTTCCTCAAGGGTCTCATGGGCAGGCAGAACCGAACACCCACCATCGTGGTTAT
TTGGTCAATTCTGCTGGCATCTGTTTTCTCTCTTTTCTGGGTAAGAATTGATCCTTTCTT
GAGTAAGGTTAAAGGCCCAGATACTAAACAATGTGGCATCAACTGCTGATTTCTTTGATA
TTCAACTTTCAATCTTCTGGAAGAGAGCAATGATAACAACAGGAAAACTCAGAGATCAAT
GCGAAGATTGTGAATGAAGATGAATGGCTTCTGGGCATGGAACTCGGGAATTTCTCCTGC
CTTCCCATGGCTATGAAGGCAGCCATTGAGCTCGATGTCCTCCAAATCATAGCAAATGCC
GGCAATGGCGTCCAGCTCTCGCCCAGACAAATCGTTGCCCACATTCCGACCACGAACCCC
GATGCTGCCATTACACTTGATCGGATACTCAGAGTGTTAGCCAGCCATTCGGTACTGAGC
TGCTCTGTGACCACGAGCGAGAATGGCAAGGCCGAGAGGCTCTATGGCCTCACTCCTCTC
TGCAAATATCTTGTCAAGAACCAGGATGGAGTTTCTCTGGCTCCATTGGTGTTGATGAAT
CAAGATAAGGTGTTGATGGAGTCCTGGTATTATCTCAAGGACGCGGTGCTGGATGGTTCC
CAGCCATTCAGCAAAGCCCATGGAATGAATGCGTTCGAGTACCCAGCCATGGACCAGAGA
TTCAACCGGGTTTTCAACCGGGGAATGTCTGAGCATTCTACCATGTTGATGAACAAGATT
CTGGATACTTANNNNNNNNNNNNNNNNNNNNNNNAATTGGTGGATGTGGGAGGAGGAGTT
GGGTCGACTCTCAATCTCATAGTCTCTAAGTATCCCCACATTTCAGGAATCAACTTTGAC
ATGCCCCATGTGGTGGTCGATGCTCCTCACTATCCAGGTAAAGCTGAATCCCCATTTTTC
AACCATTGAAATTAAAATGTTGTCATTGAAATTAAAATGTTGTCTCTGTGTATCTGACCA
AATCTGGTTAATGTGTGTTTGTTCAGCTGTGAAACATGTGGGTGGAGACATGTTTGATAG
CGTACCAAGTGGCCAAGCTATCTTTATGAAGGTATGGCAATGAATTTCTGGTGTTGGGGA
GCTTCATATGAAAATTGAGATTGGATGAATGGACAGAGACCTTACTGTATCTATCAATGT
TGTTTGATTGCAGTGGATCCTGCATGATTGGAGCGATGATCATTGCTTGAGGCTTTTGAA
GAATTGTCACAAGGCATTGCCAGAGAAAGGGAAAGTGATTGTGGTGGACACCATTCTCCC
TGTTGCTGCAGAGACATCTCCCTATGCTCGCCAGGGATTTCATATAGATCTGTTGATGTT
GGCGTACAATCCAGGTGGCAAGGAGCGCACAGAGCAAGAATTTCGAGATTTGGCTAAGGA
GGTGGGATTTGCAGGTGGCGTTAAACCTGTATGTTGTGTCAATGGAATGTGGGTTATGGA
ATTCCACAAGTAACTCTGAATTGATGTCACTAGATTGATCTTCATTATATAATCCAATTA
CCATCTGCAGAGACTGTGCCTGAGCACCAGGACCGCGGTCTGTTCGGTCTCTTTGGAAAG
AAGGAAGAGGAGACAAAGCAGGGCGATCACATTAAGCCGCCTGCTTCCACCCACACTCAG
ACTCAGACT------------------CCGGACGCTCATCTTTATCCAACGAATCCCCCG
CACGGTGCTGTAGTAAACCAGCCGCATGCCCAAGGTTACGGCCACGGTCACGCGGGGCAA
TTCACAGCTGCGGAAGCTGAGAAACAGCAGCACACTGGTTTACTGGGAAAGCTTCACCGC
ACAAACAGCTCCAGCTCCAGCTCTAGCTCTGTAAGTCTCTTTCTCTCTTCCTTACTGTGT
GATCTCTTTTTATTCCTTGCT----TGGTTGGTTGATAATGTAGTGGTGAATGTGTATTA
TAATTGCAGTCGAGCGATGAAGAGGGAGGAAAGAAAAAAGAAGGGGGGAGGAAGAAGAAA
GGTCTGAAGGACAAGGTCAAGGAAAAGCTCCCTGGTGGGCACCAGGCTTCTTCAGATGCC
CATGGGCA----------------------------------------------------
------------------------------------------------------------
------------------------------------------------------------
-------------------GGTTTCCTCTTATGGTCTAAATTCCTTGAATGTTGTTTATG
ACCGAGGACTTATTGGTACATATAATGACTGGTAAGGTGCTTTCTCTCGATGGTTTGATT
GGGCAATCTGGTGTGATAAACACCATTATCTTCGCTAATACTTGAGCTTGTGTTGTTCAG
GTGTGAGGCATTTTCAACCTATCCAAGAACATATGATCTCCTACATGTTGATGGTCTTTT
CAGCGCAGAAAGTCACAGGTAGGTACATAGTTTTCTATCAAGTGGTGATAAATGTTGGTT
TTTTAATCCTGATTACCTTGAATGAGGAAAAAGTACATACTTGATTATTGATTATGTGTA
TTTTGTCAAACAGATGTGAGATGAAATATGTGTTGTTGGAAATGGACCGTATATTAAGAC
CTGCTGGCTATGTCATAATGCGTGAATCACCCCATTTTGTGAATAGTGTCAAGAATCTAG
CCACAGGCATGAGATGGAATTGCCACCAGAGGGACACTGAGGATGCTAAGAATGGGGATC
AAAAACTTCTCATTTGTCAGAAAAAGGATTGGAGGTCTTCAAAAGCTGCTTCTGAATGAT
AAATAAAACCTTAAAATTTCAAGGCCCCTATTCCTATTTTATGCCAATCAATCTGACTAC
TTGATGAACAAGGGATACAAGCTTGTTACAAGTGGGACAGAAAATCATCTAGTTCTGTGG
GATCTCAGGCCAATTGGACTGACTGGTAAGAACATTTAACCTTGACTCACGTGCAATCTG
TAATTTGAACATACTCTGGTTAATTTGTTTTACTTCATTTATTAAGAACTTTGGAATCCT
TAATAGAAATATGCAATCAATTATTTGCTTATTGCAGGAAATAAGGTGGAGAAAGTGTGT
GACCTGTGTAATATAACAATCAACAAGAATGCAGTTTATGGTGACAGTAGTGCTCTGTCC
CCTGGTGGTGTTCGTATTGGTAAGTGAATGCTGCATTTAAATCTCGTAAGACTAGTCGAG
TAATCATGCTTCAACAATCTTCAATAGAATACTTCAGTTCGTATTATGAAGAGGTGGTGA
GGTTAGAAATATAATAGATAAGACGGCATTCACTAGTGGGTGATTGGAGATTGAATCTTG
ATTGTTTGCATTGGGTGTTTTTATTTCGTTAACATGTTTGTTCTGTCATTCTAGGTACCC
CTGCTATGACCTCCAGAGGTCTGAACACTGCCAGGATTTCTGTCTGTGGCGTCTGAAACT
GTGGGGGACTTGGAAAGTTCTTCTGGGAAATCAGCCCTACATCTGTTTGGAGTTTATGAT
GGACATGGGGGCTCTGAGGTTAGTATGCTTGGTCTTTTTTGTTCTTTATTTGCAAGTTTA
GAGGACTGGTCATGATTTTAGAGTTACAACTTCTCGGTGTGAGTAACCTAGTAATATTTG
ACCAAAATGGTGCATCCATAGTTTTCTGTTCTTGAATTAATAGTATTTTTGCTGGAATGG
AAATTGTATGGGCAGGTAGCAAATTTCTGCAAAGAGCGCCTCCATGGAGCTCTAATTGAG
GAGTTGGAGGCAGAAATGAGAGAGGGTGACAGAGGTGAGGATGAATGCAGCTGGCAGAGG
CAATGGGAAAGGGCTTTTGTTGCTTGTTTCAACAAAGTGGATGCTGAGATTGGAGGAGTG
GAACCCAGAAATCTGAGATGTGAAAATGCAGCCGTAGAAGTGGGTGGAAGAGGAAACGAT
GAGTCGTCTGCCCGTGCTGCCCCTGAAGCTGCCCCTGCGGACGCTGTTGGATCGACAGCT
GTTGTTGCTGTGGTCGGGTCATCTCAGATAATCGTGTCAAATT-----------------
--------------------------------------TAATTATTATTTTGAAAATGTG
CATGTGTGGTACTACGGACTAAGGTCTTTCCTTGGAATACACCAGGAATGATTTAATTAT
TGAATTATTTATTTTGACACACATTTTTAGAGCTAATACCTTACCTTTTCTTTGTTGTTT
ATAGCATGAGTTTGGTGACACAACCAATGGCTGCATGTCAACAGGTGACTTCTGTTCTGT
GATTTAGCAAATATTTCGTAGTTTGATGCTTCTTGAATTAACACCAATAT--GTCTTTGT
ATTTGCTGATGGTTTGGCTATTTTTCAAAAAACTTATCTGTTCTCCAGGAGCACATTTTA
ATCCAAAAAAATTGACACATGGTGCTCCTGAGGATGATGTACGCCATGCGGGTGACCTGG
GAAACATAGTTGCGGGTTCTGATGGTAATTCATATTTGTAAT-TTTTTTTCTCTGACCAG
AAAAATAATTTGTTTTGATTAAAGAACTTGGTTTTAAAGGTTTTATGTTT-ATTAACAGG
AGTTGCAGAGGCAACAATTGTTGATAATCAGGTAGTTTTTCAAGAATTTGATTTACTTCA
GTGAAGCTTTCTTTATTTTTTAACTAAAGCATTATTCTTATTAGCAAGTGACTTACGCTG
AACTGCCAAATGGCTTTAAGATGGTATTGGATGTGCCAGAGTATCTGTTCTGTTAGTTAT
ATAATCTATTATTTTTCACTCCATTAAGATTTATATCCTTTTCTG
[5] Pipi
ATTCGTATTGTTTTGAGAGAGTAGCGGAATTCGCAGACAGACCCTGTCTGATCGATGGGG
CGACAGACAGAACTTATTGCTTTTCAGAGGTGGAACTGATTTCTCGCAAGGTCGCTGCCG
GTCTGGCGAAGCTCGGGTTGCAGCAGGGGCAGGTTGTCATGCTTCTCCTTCCGAATTGCA
TCGAATTTGCCTTTGTGTTCATGGGGGCCTCTGTCCGGGGCGCCATTGTGACCACGGCCA
ATCCTTTCTACAAGCCGGGCGAGATCGCCAAACAGGCCAAGGCCGCGGGCGCGCGCATCA
TAGTTACCCTGGCGGCTTATGTTGAGAAACTGGCCGATCTGCAGAGCCACGATGTGCTCA
TCATCACAATCGATGATGCTCCCAAGGAAGGTTGCCAACATATTTCCGTTCTGACCGAAG
CCGACGAAACCCAATGCCCGGCCGTGAAAATCCACCCGGACGATGTCGTGGCGTTGCCCT
ATTCTTCCGGAACCACGGGGCGCGGCTGTTGAAACGGCAGCAGAAGAAAAGGGCGAAGAG
ATTTTGGCCAAGGAAGAAACACCAGCTGAAGTTCCAGAAGAAAAAATTGCATCAGTGGAA
GAGAGT---------------------GCTGTTGAAGAAGCAAAGCCGGCTGAAGCAGTT
CCCGTTGAAGAGAAGACCGAGGGTGAGGGTAAGGCCGAAGAATAAAAGAATGGCTATGGG
AAACGAATAAATAAAATGTCTGTATGGATCATTTGGGGATGTTAGTGTTGATGCTCAAAA
CTTATATAATAGTATGCCAAGAAATTGTTTCCTAAGGCTCAAGCGAGAGCTTGGACTATG
GCACTGCCCAGTTCCGGGGTTTAATTTATCATTTTGGTTACTGAGATTGCATAATGCACA
GTTTTCTTAGTAAGCACA------------------------------------------
------------------------------------------------------------
----------------------CCCTGCGTCTCCACATGGCGATTCCCCTGCTTGTGCCT
CACATGAACCTTCACCAGGCCAAGCTCGGCGGCTACGACATTCCGGCCGAGAGCAAAATA
CTGGTGAATGCCTGGTTTCTGGCCAACAATCCCGAGTGGTGGGAGAAACCCGAGGAATTT
ATTCCCGAGAGGTTTCTGGGAGAAGAGAAGATTGAAGCCAGCGGGAACGATTTCAGATTC
CTGCCATTCGGCGTTGGAAGGAGGAGCTGCCCTGGAATTATCTTGGCTCTGCCAATCCTG
GCTCTGGCGCTTGGAAGGCTGGTTCAGAACTTTGAGCTTCTGCCTCCCCCTGGGCAATCC
AAGGTGGACGTGACAGAGAAAGGAGGGCAATTCAGCCTGCACATTCTCAACCACTCCGTT
GTTGTGGGTTTTCAGCCCAATGAAGCATTTCGGCATGACAGAGCCGGGGAAGAAATGTGG
GATTTTGGGTTTAGGAGGCGTGGGGCACATGGGTGTCAAGATTGCCAAAGCCTTTGGACT
TCACGTGACGGTTATCAGTTCGTCTGATAAAAAGAAAGAAGAAGCCATGGAAGTCCTCGG
CGCCGATGCTTATCTTGTTAGCAAGGATACTGAAAAGATGATG-----------------
------------------------------------------------------------
---------------------------------GAAGCAGCAGAGAGCCTAGATTACATA
ATGGACACCATTCCAGTTGCTCATCCTCTGGAACCATATCTTGCCCTTCTGAAGACAAAT
GGAAAGCTAGTGATGCTGGGCGTTGTT---------------------------------
------------------------------------------------------------
------------------------------------------------------------
------------------------------------------------------------
------------------------------------------------------------
------------------------------------------------------------
------------------------------------------------------------
------------------------------------------------------------
------------------------------------------------------------
------------------------------------------------------------
---------------------------------------------AATCAACAATGGATT
TCAGTCATGGGGTCCTCTCTTGGGTAAGCTTTTCTTTGCATTCTGGGTCATTGTGCACCT
GTATCCTTTCCTCAAGGGTCTCATGGGCAGGCAGAACCGAACACCCACCATCGTGGTTAT
TTGGTCCATTCTGCTGGCATCTGTTTTCTCTCTTTTCTGGGTAAGAATTGATCCCTTCTT
GAGTGAGGTTAAAGGCCCAGATACTAAACAATGTTGCATCAACTGCTGATTTCTTTGATA
TTCATGTTTCAATCTTCTGGAAGAGAGCAATGGGAACAACAGGAAAGCTCAGAGATGAAT
GCGAAGATTGTGAATGAAGATGAATGGCTTCTGGGCATGGAACTCGGGAATTTCTCCTGC
CTTCCTATGGCTATGAAGGCAGCCATTGAGCTCGATGTCCTCCAAATCATAGCAAATGCC
GGCAATGGCGTCCAGCTCTCGCCCAGACAAATCGTTGCCCACATTCCAACCACGAACCCC
GACGCTGCCATTACACTTGATCGGATCCTCAGAGCGTTAGCCAGCCATTCGGTTCTGAGC
TGCTCTGTGACCACGGACGAGAATGGCAAGGCCGAGAGGCTCTATGGCCTCACTCCTCTC
TGCAAATATCTGGTCAAGAACCAGGATGGAGTTTCTCTGGCTCCATTGGTGTTGATGAAT
CAAGATAAGGTGTTGATGGAGTCCTGGTATTATCTCAAGGACGCGGTGCTGGATGGTTCC
CAGCCATTCACCAAAGCCCATGGAATGAATGCGTTCGAGTACCCAGCCATGGACCAGAGA
TTCAACCGGGTTTTCAACCGGGGAATGTCTGAGCATTCTACCTTGTTGATGAACAAGATT
CTGGATACTTACGAGGGTTTTAAGGAGGTTCAGGAATTGGTGGATGTGGGAGGAGGAGTT
GGGTCGACTCTCAATCTCATAGTCTCTAAGTATCCCCACATTTCAGGAATCAACTTTGAC
ATGCCCCATGTGGTGGCCGATGCTCCTCACTATCCAG-----------------------
------------------------------------------------------------
--------------------------CTGTGAAACATGTGGGTGGAGACATGTTTGATAG
CGTACCAAGTGGCCAAGCTATCTTTATGAAG-----------------------------
------------------------------------------------------------
-------------TGGATCCTGCATGATTGGAGCGATGATCATTGCTTGAGGCTTTTGAA
GAATTGTCACAAGGCATTGCCAGAGAAAGGGAAAGTGATTGTGGTGGACACCATTCTCCC
TGTTGCTGCAGAGACATCTCCCTATGCTCGCCAGGGATTTCATATAGATCTGTTGATGTT
GGCGTACAATCCAGGAGGCAAGGAGCGCACAGAGCAAGAATTTCGAGATTTGGCTAAAGA
GGTGGGATTTGCAGGTGGCGTTAAACCTGTCTGTTGTGTCAATGGAATGTGGGTTATGGA
ATTCCATAAGTAACTCTGAGTTGATGTCACTGGATTGGTCTTCAGTGTATAATCCAATTA
CCATCTGCAGAGACTGTGCCTGAGCACCAGGACCGCGGTCTGTTCGGTCTCTTTGGGAAG
AAGGAAGAGGGGGCAAAGCAGGGCGATCACATTAAGCCGCCTGTTTCCACCCACACTCAG
ACTCAG------------------------GACGCTCATCTTTATCCAACTAATCCCCCG
CACGCTGCTGCAGTAAACCAGCCGCATGCCCAGGGTTACGGCCACGGTCACGCGGGGCAA
TTCACAGCTGCGGAAGCTGAGAAACAGCAGCACACTGGCTTACTAGGAAAGCTTCACCGC
ACAAACAGCTCCAGCTCCAGCTCTAGCTCTGTAAGTCTCTTTCTCTCTTTCTTACTGTGT
GATCTCTTTTTATTCCTTGCTGGGTTGGTTGGTTGATAATGTACTGGTGAATGTGTATTA
TAATTGCAGTCGAGCGATGAAGAGGGAGGGAAGAAAAAAGAAGGGGGCAGGAAGAAGAAA
GGTCTGAAGGACAAGATCAAGGAAAAGCTCCCTGGTGGGCACCAGGATTCTTCAGATGCC
CATGGGCA-------------GGGGCAGTGATGGTGCTTTCAGAAAGGATACAACTCAAT
GGATGGCGCGCGTTAACCATTACAAGACATTGGTACCTGATCTTGGAACAGATAAAATAA
GAAATGTTATGGATATGAACACTCTTTATGGTGGTTTTGCTGCAGCACTGATAAATGATC
CTCTGTGGGTCATGAATGTGGTTTCCTCTTATGGTCTAAATTCCTTGAATGTTGTTTATG
ACCGAGGACTAATTGGTACATATAATGACTGGTAAGGTGCTTTCTCTCGATGGTTTGATT
AGGCAATCTGGTGTGCTCAACACCATTATCTTCGCTAATACTTGAGCTTGTGTTGTTCAG
GTGTGAGGCATTTTCAACCTATCCAAGAACATATGATCTCCTACATGTTGATGGTCTTTT
CAGTGCAGAAAGTCACAGGTAGGTACATAGTTTTCTATCAAGTGGTGCTAAATGTTGGTT
TTTTAATCCTGATAACCTTGAATGAGGAAAAAGTACATACTTGATTATTGATTATGTGTA
TTTTGTGAAACAGATGTGAGATGAAATATGTGTTGTTGGAAATGGACCGTATATTAAGAC
CTGCTGGCTATGTCATAATGCGTGAATCACCCCATTTTGTGAATAGTGTCAAGAATCTAG
CCACAGGCATGAGATGGAATTGCCACCAGAGGGACACTGAGGATGCTAATAATGGGGATG
AAAAACTTCTCATTTGTCAGAAAAAGGATTGGAGGTCTTCAAAAGCTGCTTCTGAATGAT
AAATAAAACCTTAAAATTTCAAGGCCCCTATTCCTA-------------------ACTAC
TTGATGAGCAAGGGATACAAGCTTGTTACAAGTGGGACAGAAAATCATCTAGTTCTGTGG
GATCTCCGGCCAATTGGACTGACTG-----------------------------------
------------------------------------------------------------
-------------------------------------GAAATAAGGTGGAGAAAGTGTGT
GACCTGTGTAATATAACAATCAACAAGAATGCAGTTTATGGTGACAGTAGTGCTCTGTCC
CCTGGGGGTGTTCGTATTG-----------------------------------------
------------------------------------------------------------
------------------------------------------------------------
------------------------------------------------------GTACCC
CTGCTATGACCTCCAGAGGTCTGAA----------------------------TGAAACT
GTGGGGGACTTGGAAAGTTCTACTGGGAAAGCAGCCCTACATCTGTTTGGAGTTTATGAT
GGACATGGGGGCTCTCAGGTTAGTATGCTTGGTCTTTTTTGTTCTTTATTTGCAAGTTTA
GAGGACTGGTCATGATTTTAGAGTTACAACTTCTCAGTGTGAGTAACCTAGTAATATTTG
ACCAAAATGGTGCATCCATAGTTTTCTGTTCTTGAATTAATAGTA-TTTTGCTGGAATGG
AAATTGTATGGGCAGGTAGCAAATTTCTGCAAAGAGCGCCTCCATGGAGCTCTAATTGAG
GAGTTGGAGGCAGAAATGAGAGAGGGTGACAGAGGTGAGGGTGAATGCAGCTGGCAGAGG
CAATGGGAAAGGGCTTTTGTTGCCTGTTTCAACAAAGTGGATGCTGAGATTGGAGGAGTG
GAACCCAGAAATCTGAGATGTGAAAATGGAGAGCAAGAAGTGGGTGGAAGAGGAAACGAT
GAGTGGTCTGCCCGTGCTGCCCCTGAAGCTGCCCCTGCGGACGCTGTTGGATCGACAGCT
GTTGTTGCTGTGGTCGGGTCATCTCAGATAATCGTGTCAAATT-----------------
------------------------------------------------------------
------------------------------------------------------------
------------------------------------------------------------
----CATGAGTTTGGTGACACAACCAATGGCTGCATGTCAACAG----------------
------------------------------------------------------------
------------------------------------------------GATCACATTTTA
ATCCAAAAAAATTGACACATGGTGCTCCTGAGGATGATGTACGCCATGCGGGTGACCTGG
GAAACATAGTTGCGGGTTCTGATG------------------------------------
-----------------------------------------------------------G
AGTTGCAGAGGCAACAATTGTTGATAATCAG-----------------------------
------------------------------------------------------------
------------------------------------------------------------
---------------------------------------------
;
END;

BEGIN SETS;

	[*****************]
	[****** ALL ******]
	[*****************]
	
	CHARSET all				= 1-7485;
	

	[*********************]
	[****** BY GENE ******]
	[*********************]

	CHARSET 4cl			= 1-501;
	CHARSET agp_4		= 502-918;
	CHARSET c4h_2		= 919-1447;
	CHARSET cad			= 1448-1887;
	CHARSET cesA3		= 1888-2802;
	CHARSET comt_2		= 2803-4138;
	CHARSET dhn_2		= 4139-4688;
	CHARSET erd3		= 4689-5515;
	CHARSET glyhmt		= 5516-6085;
	CHARSET pp2c		= 6086-6703;
	CHARSET sod_chl		= 6704-7485;

	
	[**************************]
	[****** BY GENE-SITE ******]
	[**************************]
	
	CHARSET 4cl_UNKN	=	4 13;
	CHARSET 4cl_COD1	=	3-501\3;
	CHARSET 4cl_COD2	=	1 7-10\3 16-499\3;
	CHARSET 4cl_COD3	=	2-500\3;
			
	CHARSET agp_4_GAPS	=	538-558 607-627;
	CHARSET agp_4_COD1	=	502-535\3 559-604\3 628-700\3;
	CHARSET agp_4_COD2	=	503-536\3 560-605\3 629-701\3;
	CHARSET agp_4_COD3	=	504-537\3 561-606\3 630-702\3;
	CHARSET agp_4_3UTR	=	703-918;
			
	CHARSET c4h_2_GAPS	=	919-1042;
	CHARSET c4h_2_COD1	=	1045-1447\3;
	CHARSET c4h_2_COD2	=	1043-1445\3;
	CHARSET c4h_2_COD3	=	1044-1446\3;
			
	CHARSET cad_GAPS	=	1448-1467 1664-1773;
	CHARSET cad_COD1	=	1469-1661\3 1774-1885\3;
	CHARSET cad_COD2	=	1470-1662\3 1775-1886\3;
	CHARSET cad_COD3	=	1468-1663\3 1776-1887\3;
			
	CHARSET cesA3_GAPS	=	1888-2505;
	CHARSET cesA3_COD1	=	2507-2744\3;
	CHARSET cesA3_COD2	=	2508-2745\3;
	CHARSET cesA3_COD3	=	2506-2746\3;
	CHARSET cesA3_3UTR	=	2747-2802;
			
	CHARSET comt_2_GAPS	=	3372-4138;
	CHARSET comt_2_COD1	=	2803-3370\3;
	CHARSET comt_2_COD2	=	2804-3371\3;
	CHARSET comt_2_COD3	=	2805-3369\3;
			
	CHARSET dhn_2_GAPS	=	4267-4290 4522-4525;
	CHARSET dhn_2_COD1	=	4153-4264\3 4291-4468\3 4570-4687\3;
	CHARSET dhn_2_COD2	=	4154-4265\3 4292-4469\3 4571-4688\3;
	CHARSET dhn_2_COD3	=	4155-4266\3 4293-4470\3 4572-4686\3;
	CHARSET dhn_2_INTR	=	4139-4152 4471-4521 4526-4569;
			
	CHARSET erd3_GAPS	=	4689-4879 5473-5515;
	CHARSET erd3_COD1	=	4881-4950\3 5042-5117\3 5235-5454\3;
	CHARSET erd3_COD2	=	4882-4951\3 5043-5118\3 5236-5455\3;
	CHARSET erd3_COD3	=	4880-4949\3 5041-5116\3 5234-5456\3;
	CHARSET erd3_INTR	=	4952-5040 5119-5233;
	CHARSET erd3_3UTR	=	5457-5472;
			
	CHARSET glyhmt_GAPS	=	5606-5737 5840-6054;
	CHARSET glyhmt_COD1	=	5518-5605\3 5740-5839\3 6057-6084\3;
	CHARSET glyhmt_COD2	=	5516-5603\3 5738-5837\3 6055-6085\3;
	CHARSET glyhmt_COD3	=	5517-5604\3 5739-5838\3 6056-6083\3;
			
	CHARSET pp2c_GAPS	=	6086-6113 6346;
	CHARSET pp2c_COD1	=	6115-6196\3 6376-6703\3;
	CHARSET pp2c_COD2	=	6116-6197\3 6377-6701\3;
	CHARSET pp2c_COD3	=	6114-6198\3 6378-6702\3;
	CHARSET pp2c_INTR	=	6199-6345 6347-6375;
			
	CHARSET sod_chl_GAPS	=	6704-6904 6945-7068 7165-7485;
	CHARSET sod_chl_COD1	=	6905-6944\3 7071-7164\3;
	CHARSET sod_chl_COD2	=	6906-6942\3 7069-7162\3;
	CHARSET sod_chl_COD3	=	6907-6943\3 7070-7163\3;


	[*********************]
	[****** BY SITE ******]
	[*********************]
	
	CHARSET COD1	=	3-501\3
						502-535\3 559-604\3 628-700\3
						1045-1447\3
						1469-1661\3 1774-1885\3
						2507-2744\3
						2803-3370\3
						4153-4264\3 4291-4468\3 4570-4687\3
						4881-4950\3 5042-5117\3 5235-5454\3
						5518-5605\3 5740-5839\3 6057-6084\3
						6115-6196\3 6376-6703\3
						6905-6944\3 7071-7164\3;

	CHARSET COD2	=	1 7-10\3 16-499\3
						503-536\3 560-605\3 629-701\3
						1043-1445\3
						1470-1662\3 1775-1886\3
						2508-2745\3
						2804-3371\3
						4154-4265\3 4292-4469\3 4571-4688\3
						4882-4951\3 5043-5118\3 5236-5455\3
						5516-5603\3 5738-5837\3 6055-6085\3
						6116-6197\3 6377-6701\3
						6906-6942\3 7069-7162\3;

	CHARSET COD3	=	2-500\3
						504-537\3 561-606\3 630-702\3
						1044-1446\3
						1468-1663\3 1776-1887\3
						2506-2746\3
						2805-3369\3
						4155-4266\3 4293-4470\3 4572-4686\3
						4880-4949\3 5041-5116\3 5234-5456\3
						5517-5604\3 5739-5838\3 6056-6083\3
						6114-6198\3 6378-6702\3
						6907-6943\3 7070-7163\3;
	
	CHARSET INTR	=	4139-4152 4471-4521 4526-4569
						4952-5040 5119-5233
						6199-6345 6347-6375;
	
	CHARSET 3UTR	=	703-918
						2747-2802
						5457-5472;

	CHARSET UNKN	=	4 13;
	
	CHARSET GAPS	=	538-558 607-627
						919-1042
						1448-1467 1664-1773
						1888-2505
						3372-4138
						4267-4290 4522-4525
						4689-4879 5473-5515
						5606-5737 5840-6054
						6086-6113 6346
						6704-6904 6945-7068 7165-7485;

	CHARSET EXCLUDED	=	4 13
						538-558 607-627
						919-1042
						1448-1467 1664-1773
						1888-2505
						3372-4138
						4267-4290 4522-4525
						4689-4879 5473-5515
						5606-5737 5840-6054
						6086-6113 6346
						6704-6904 6945-7068 7165-7485;
						
END;
