# Supplementary material for: Conflicting genomic signals affect phylogenetic inference in four species of North American pines
Source: AoB Plants. 2016 Apr 8;8:plw019. doi: 10.1093/aobpla/plw019 (PMC4866652; doi:10.1093/aobpla/plw019)
Supplement: Additional Information [file supp_plw019_plw019supp_data_files3.xlsx]

## Sheet: Table S1
Article title: Conflicting genomic signals affect phylogenetic inference in four species of North American pines
Supporting Information – Table S1. Partitioning schemes and software settings.
Method	Software version	Environment	Partitioning scheme	Model selection criteria applied	Number of sets	Bootstrap	Number of generations	Number of runs	Number of chains	Sampling frequency	Burnin
WHOLE DATASET (11 LOCI)
GARLI	2.01	Windows 7, 64 bit	by-gene-site	AIC	15	1,000 (searchreps = 5)	N/A	N/A	N/A	N/A	N/A
GARLI	2.01	Windows 7, 64 bit	by-gene-site	BIC	7	1,000 (searchreps = 5)	N/A	N/A	N/A	N/A	N/A
MrBayes	3.2.2 x64	Windows 7, 64 bit	by-gene-site	AIC	15	N/A	400000000	4	4	10000	2100
MrBayes	3.2.2 x64	Windows 7, 64 bit	by-gene-site	BIC	7	N/A	400000000	4	4	10000	1000
Phycas	1.2.0	Windows 7, 64 bit	by-gene-site	AIC	15	N/A	4000000	1	1	100	4000
Phycas	1.2.0	Windows 7, 64 bit	by-gene-site	BIC	7	N/A	4000000	1	1	100	4000
BEST	2.3	Windows 7, 64 bit	by-gene	AIC	11	N/A	200000000	4	4	5000	6100
BEST	2.3	Windows 7, 64 bit	by-gene	BIC	11	N/A	200000000	4	4	5000	6000
BUCKy	1.4.0/1.4.2	Cygwin (bucky ver. 1.4.0, mbsum ver. 1.4.2)	by-gene (by-site within gene)	AIC	11 x na	N/A	11,000,000b	4	1	1	1,000,000b
BUCKy	1.4.0/1.4.2	Cygwin (bucky ver. 1.4.0, mbsum ver. 1.4.2)	by-gene (by-site within gene)	BIC	11 x na	N/A	11,000,000b	4	1	1	1,000,000b
EACH GENE TREATED SEPARATELY
GARLI	2.01	Windows 7, 64 bit	by-site	AIC	na	1,000 (searchreps = 5)	N/A	N/A	N/A	N/A	N/A
GARLI	2.01	Windows 7, 64 bit	by-site	BIC	na	1,000 (searchreps = 5)	N/A	N/A	N/A	N/A	N/A
MrBayes	3.2.2 x64	Windows 7, 64 bit	by-site	AIC	na	N/A	200000000	4	4	5000	1,000-4,200a
MrBayes	3.2.2 x64	Windows 7, 64 bit	by-site	BIC	na	N/A	200000000	4	4	5000	1,000-5,700a
SELECTED GENES - 3 GROUPS
Group A - 4cl, c4h-2, cesA3
GARLI	2.01	Windows 7, 64 bit	by-gene-site	AIC	7	1,000 (searchreps = 5)	N/A	N/A	N/A	N/A	N/A
GARLI	2.01	Windows 7, 64 bit	by-gene-site	BIC	2	1,000 (searchreps = 5)	N/A	N/A	N/A	N/A	N/A
MrBayes	3.2.2 x64	Windows 7, 64 bit	by-gene-site	AIC	7	N/A	200000000	4	4	5000	1900
MrBayes	3.2.2 x64	Windows 7, 64 bit	by-gene-site	BIC	2	N/A	200000000	4	4	5000	1800
Group A' - 4cl, c4h-2, cesA3, comt-2
GARLI	2.01	Windows 7, 64 bit	by-gene-site	AIC	6	1,000 (searchreps = 5)	N/A	N/A	N/A	N/A	N/A
GARLI	2.01	Windows 7, 64 bit	by-gene-site	BIC	4	1,000 (searchreps = 5)	N/A	N/A	N/A	N/A	N/A
MrBayes	3.2.2 x64	Windows 7, 64 bit	by-gene-site	AIC	6	N/A	200000000	4	4	5000	1000
MrBayes	3.2.2 x64	Windows 7, 64 bit	by-gene-site	BIC	4	N/A	200000000	4	4	5000	1000
Group B - agp-4, sod-chl
GARLI	2.01	Windows 7, 64 bit	by-gene-site	AIC	6	1,000 (searchreps = 5)	N/A	N/A	N/A	N/A	N/A
GARLI	2.01	Windows 7, 64 bit	by-gene-site	BIC	3	1,000 (searchreps = 5)	N/A	N/A	N/A	N/A	N/A
MrBayes	3.2.2 x64	Windows 7, 64 bit	by-gene-site	AIC	5	N/A	200000000	4	4	5000	1400
MrBayes	3.2.2 x64	Windows 7, 64 bit	by-gene-site	BIC	3	N/A	200000000	4	4	5000	1400
Group C - dhn-2, erd3
GARLI	2.01	Windows 7, 64 bit	by-gene-site	AIC	6	1,000 (searchreps = 5)	N/A	N/A	N/A	N/A	N/A
GARLI	2.01	Windows 7, 64 bit	by-gene-site	BIC	4	1,000 (searchreps = 5)	N/A	N/A	N/A	N/A	N/A
MrBayes	3.2.2 x64	Windows 7, 64 bit	by-gene-site	AIC	5	N/A	200000000	4	4	5000	1000
MrBayes	3.2.2 x64	Windows 7, 64 bit	by-gene-site	BIC	4	N/A	200000000	4	4	5000	1000
Note:
a Gene dependent
b Burnin automatically set by BUCKy at 10%.
